# Supplementary material for: Microwave-Assisted Synthesis of Modified Glycidyl Methacrylate–Ethyl Methacrylate Oligomers, Their Physico-Chemical and Biological Characteristics
Source: Molecules. 2022 Jan 6;27(2):337. doi: 10.3390/molecules27020337 (PMC8779268; doi:10.3390/molecules27020337)
Supplement: Supplementary file 1 [file molecules-27-00337-s001.zip]

Archive with 1 entries (1 files):
- molecules-1521776-supplementary.pdf
